# Supplementary material for: Comparison of Procedural Sequences in Sedated Same-Day Bidirectional Endoscopy with Water-Exchange Colonoscopy: A Randomized Controlled Trial
Source: J Clin Med. 2022 Mar 2;11(5):1365. doi: 10.3390/jcm11051365 (PMC8911281; doi:10.3390/jcm11051365)
Supplement: Supplementary file 1 [file jcm-11-01365-s001.zip]

Archive with 1 entries (1 files):
- jcm-1580256-supplementary.pdf
